# Supplementary material for: Two new species of the genus Abrus Dai & Zhang, 2002 (Hemiptera, Cicadellidae, Deltocephalinae) from China
Source: Zookeys. 2014 Jun 24;(419):103–9. doi: 10.3897/zookeys.419.7481 (PMC4109454; doi:10.3897/zookeys.419.7481)
Supplement: XML Treatment for Abrus damingshanensis [file zookeys.419.7481-treatment1.xml]

<!DOCTYPE tp:taxon-treatment
  PUBLIC "-//TaxonX//DTD Taxonomic Treatment Publishing DTD v0 20100105//EN" "tax-treatment-NSO.dtd">
<tp:taxon-treatment xmlns:tp="http://www.plazi.org/taxpub"><tp:treatment-meta><kwd-group><label>Taxon classification</label><kwd><named-content content-type="kingdom">Animalia</named-content></kwd><kwd><named-content content-type="order">Hemiptera</named-content></kwd><kwd><named-content content-type="family">Cicadellidae</named-content></kwd></kwd-group><mixed-citation publication-type="journal"><person-group><name><surname>Xing</surname><given-names>Jichun</given-names></name><name><surname>Li</surname><given-names>Zizhong</given-names></name></person-group><article-title>Two new species of the genus <italic>Abrus</italic> Dai &amp; Zhang, 2002 (Hemiptera, Cicadellidae, Deltocephalinae) from China</article-title><source>Zookeys</source><day>24</day><month>6</month><year>2014</year><volume>2014</volume><issue>419</issue><fpage>103</fpage><lpage>109</lpage><pub-id pub-id-type="doi">10.3897/zookeys.419.7481</pub-id></mixed-citation></tp:treatment-meta><tp:nomenclature><tp:taxon-name>
                        <tp:taxon-name-part taxon-name-part-type="genus">Abrus</tp:taxon-name-part>
                        <tp:taxon-name-part taxon-name-part-type="species">damingshanensis</tp:taxon-name-part>
                        <object-id xmlns:xlink="http://www.w3.org/1999/xlink" content-type="zoobank" xlink:type="simple">http://zoobank.org/211F15BE-9FD5-4A84-9D74-E3A16BA498DD</object-id>
                    </tp:taxon-name><tp:taxon-authority>Xing &amp; Li</tp:taxon-authority><tp:taxon-status xmlns:xlink="http://www.w3.org/1999/xlink" xlink:type="simple">sp. n.</tp:taxon-status><xref ref-type="fig" rid="F1">Figs 1–11</xref></tp:nomenclature><tp:treatment-sec sec-type="Description"><title>Description.</title><p>Yellowish brown species. Crown with two pairs of similar blackish brown spots on anterior margin. Eyes brown. Ocelli pale yellow. Pronotum with yellowish-brown stripe on anterior part. Inner and central anteapical cells at apex, third and <!--PageBreak--><!--PageBreak-->fourth apical cells at base each with a dark brown spot. Face brown, frontoclypeus yellowish brown. Forewings yellowish. Legs marked with brown.</p><p>Body elongate, robust. Head including eyes narrower than greatest width of pronotum. Vertex with fore margin produced roundly, median length shorter than width between eyes. Eyes fairly large. Ocelli on anterior margin, separated from corresponding eye by approximately their own diameter. Frontoclypeus distinctly longer than wide, anteclypeus expanded apically. Antennae arising near lower corner of eye. Pronotum with anterior margin strongly and roundly produced, posterior margin slightly concave. Scutellum triangular, slightly shorter than pronotum, with transverse suture curved and depressed. Forewing with 3 subapical and 4 apical cells, 4 times as long as wide, appendix wide. Hind wings with three apical cells and two anteapical cells. Profemur with 2 dorsoapical setae. Hind femur apical setal formula 2+2+1. Hind tibia flattened and nearly straight, with PD setae very long. Metabasitarsomere with three platellae and two setae on apical transverse row.</p><p><italic>Male genitalia</italic>. Male pygofer side longer than high, with many macrosetae posteriorly and some at midventral margin; posterior margin lobe alongate and with a long membranous process at inner apex (<xref ref-type="fig" rid="F1">Fig. 5</xref>). Valve subtriangular with anterior margin concaved and posterior margin strongly produced medially (<xref ref-type="fig" rid="F1">Fig. 6</xref>). Subgenital plate narrowing to rounded apex, outer margin rounded, with uniseriate row of macrosetae along lateral margin (<xref ref-type="fig" rid="F1">Fig. 7</xref>). Aedeagus with well-developed basal projection on dorsal margin, tapered to acute apex, with pair of dorsal quadrilateral flange at midlength on dorsal margin; aedeagal shaft about half length of basal projection, expanded medially, apically branched in the caudal view, gonopore apical (<xref ref-type="fig" rid="F1">Figs 8</xref>, <xref ref-type="fig" rid="F1">9</xref>). Connective Y–shaped, stem robust, arms well developed, articulated with the aedeagus (<xref ref-type="fig" rid="F1">Fig. 10</xref>). Style long, broad at base, narrow at middle, apical margin expanded (<xref ref-type="fig" rid="F1">Fig. 11</xref>).</p><fig id="F1" position="float" orientation="portrait"><label>Figures 1–11.</label><caption><p><italic><tp:taxon-name>Abrus damingshanensis</tp:taxon-name></italic> sp. n., <bold>1</bold> ♂, dorsal view <bold>2</bold> ♂, lateral view <bold>3</bold> ♂, head and thorax, dorsal view <bold>4</bold> ♂, face <bold>5</bold> Male pygofer side, lateral view <bold>6</bold> Valve, ventral view <bold>7</bold> Subgenital plate, ventral view <bold>8</bold> Aedeagus, lateral view <bold>9</bold> Aedeagus, caudal view <bold>10</bold> Connective, ventral view <bold>11</bold> Style, dorsal view.</p></caption><graphic xmlns:xlink="http://www.w3.org/1999/xlink" xlink:href="zookeys-419-103-g001.jpg" position="float" orientation="portrait" xlink:type="simple"/></fig></tp:treatment-sec><tp:treatment-sec sec-type="Measurement"><title>Measurement.</title><p>Length (including tegmen): ♂, 9.1–9.2 mm.</p></tp:treatment-sec><tp:treatment-sec sec-type="Type material"><title>Type material.</title><p>Holotype ♂, <bold>China: Guangxi</bold> Autonomous Region, Nanning City, Mt. Damingshan, 13 August 2011, coll. Zaihua Yang (GUGC); paratypes 2♂♂, same data as holotype (GUGC).</p></tp:treatment-sec><tp:treatment-sec sec-type="Diagnosis"><title>Diagnosis.</title><p>Thenew species is similar to <italic><tp:taxon-name>Abrus leigongshanensis</tp:taxon-name></italic> Li &amp; Wang, 2006, but can be distinguished from the latter by the aedeagal shaft broad and short (about half length of basal projection); the basal projection tapered to acute apex, with pair of quadrilateral flange at midlength; and the apical process of style expanded.</p></tp:treatment-sec><tp:treatment-sec sec-type="Etymology"><title>Etymology.</title><p>This new species is named after the type locality, Damingshan, Guangxi Autonomous Region in China.</p></tp:treatment-sec></tp:taxon-treatment>
