# Supplementary material for: Two new species of the genus Abrus Dai & Zhang, 2002 (Hemiptera, Cicadellidae, Deltocephalinae) from China
Source: Zookeys. 2014 Jun 24;(419):103–9. doi: 10.3897/zookeys.419.7481 (PMC4109454; doi:10.3897/zookeys.419.7481)
Supplement: XML Treatment for Abrus expansivus [file zookeys.419.7481-treatment2.xml]

<!DOCTYPE tp:taxon-treatment
  PUBLIC "-//TaxonX//DTD Taxonomic Treatment Publishing DTD v0 20100105//EN" "tax-treatment-NSO.dtd">
<tp:taxon-treatment xmlns:tp="http://www.plazi.org/taxpub"><tp:treatment-meta><kwd-group><label>Taxon classification</label><kwd><named-content content-type="kingdom">Animalia</named-content></kwd><kwd><named-content content-type="order">Hemiptera</named-content></kwd><kwd><named-content content-type="family">Cicadellidae</named-content></kwd></kwd-group><mixed-citation publication-type="journal"><person-group><name><surname>Xing</surname><given-names>Jichun</given-names></name><name><surname>Li</surname><given-names>Zizhong</given-names></name></person-group><article-title>Two new species of the genus <italic>Abrus</italic> Dai &amp; Zhang, 2002 (Hemiptera, Cicadellidae, Deltocephalinae) from China</article-title><source>Zookeys</source><day>24</day><month>6</month><year>2014</year><volume>2014</volume><issue>419</issue><fpage>103</fpage><lpage>109</lpage><pub-id pub-id-type="doi">10.3897/zookeys.419.7481</pub-id></mixed-citation></tp:treatment-meta><tp:nomenclature><tp:taxon-name>
                        <tp:taxon-name-part taxon-name-part-type="genus">Abrus</tp:taxon-name-part>
                        <tp:taxon-name-part taxon-name-part-type="species">expansivus</tp:taxon-name-part>
                        <object-id xmlns:xlink="http://www.w3.org/1999/xlink" content-type="zoobank" xlink:type="simple">http://zoobank.org/9C25F88C-D706-481F-B6B1-089C0EE2D4D8</object-id>
                    </tp:taxon-name><tp:taxon-authority>Xing &amp; Li</tp:taxon-authority><tp:taxon-status xmlns:xlink="http://www.w3.org/1999/xlink" xlink:type="simple">sp. n.</tp:taxon-status><xref ref-type="fig" rid="F2">Figs 12–22</xref></tp:nomenclature><tp:treatment-sec sec-type="Description"><title>Description.</title><p>External features resemble as <italic><tp:taxon-name>Abrus damingshanensis</tp:taxon-name></italic> sp. n., but color light yellow and body slightly small.</p><!--PageBreak--><!--PageBreak--><p><italic>Male genitalia</italic>. Male pygofer side elongate with many macrosetae posteriorly and a few at midventral margin; posterior margin lobe elongate and with a long membranous process at inner apex (<xref ref-type="fig" rid="F2">Fig. 16</xref>). Valve subtriangular with anterior margin concaved and posterior margin strongly produced medially (<xref ref-type="fig" rid="F2">Fig. 17</xref>). Subgenital plate broad and short, outer margin rounded, with many macrosetae on lateral margin (<xref ref-type="fig" rid="F2">Fig. 18</xref>). Aedeagus with broad and flat basal projection from dorsal margin, deeply concave at dorsal margin, the basal projection without processes; aedeagal shaft slightly shorter than basal projection, with a pair of slender apical processes and its length equal to aedeagal shaft, gonopore apical (<xref ref-type="fig" rid="F2">Figs 19</xref>, <xref ref-type="fig" rid="F2">20</xref>). Connective Y–shaped, stem robust, arms well developed, articulated with the aedeagus (<xref ref-type="fig" rid="F2">Fig. 21</xref>). Style long, broad at base, narrow at middle, apex slightly widening (<xref ref-type="fig" rid="F2">Fig. 22</xref>).</p><fig id="F2" position="float" orientation="portrait"><label>Figures 12–22.</label><caption><p><italic><tp:taxon-name>Abrus expansivus</tp:taxon-name></italic> sp. n., <bold>12</bold> ♂, dorsal view <bold>13</bold> ♂, lateral view <bold>14</bold> ♂, head and thorax, dorsal view <bold>15</bold> ♂, face <bold>16</bold> Male pygofer side, lateral view <bold>17</bold> Valve, ventral view <bold>18</bold> Subgenital plate, ventral view <bold>19</bold> Aedeagus, lateral view <bold>20</bold> Aedeagus, caudal view <bold>21</bold> Connective, ventral view <bold>22</bold> Style, dorsal view.</p></caption><graphic xmlns:xlink="http://www.w3.org/1999/xlink" xlink:href="zookeys-419-103-g002.jpg" position="float" orientation="portrait" xlink:type="simple"/></fig></tp:treatment-sec><tp:treatment-sec sec-type="Measurement"><title>Measurement.</title><p>Length (including tegmen): ♂, 8.1 mm.</p></tp:treatment-sec><tp:treatment-sec sec-type="Type material"><title>Type material.</title><p>Holotype ♂, <bold>China: Guizhou</bold> Province, Dushan County, 16 July 2012, coll. Qiongzhang Song (GUGC).</p></tp:treatment-sec><tp:treatment-sec sec-type="Diagnosis"><title>Diagnosis.</title><p>This new species is very similar to <italic><tp:taxon-name>Abrus brevis</tp:taxon-name></italic> Dai &amp; Zhang, 2002 in aedeagal shaft with a pair of long apical appendages, but can be distinguished from the latter by the aedeagal shaft longer than half length of basal projection; aedeagal shaft with apical processes located medially in lateral view and its length equal to aedeagal shaft; the apical process of style wide and flat; and the subgenital plate narrow apically.</p></tp:treatment-sec><tp:treatment-sec sec-type="Etymology"><title>Etymology.</title><p>The new species name is derived from the Latin word “<italic>expansivus</italic>”, referring to the apical process of style wide and expand.</p><!--PageBreak--></tp:treatment-sec></tp:taxon-treatment>
